# Supplementary material for: Are Activity Wrist-Worn Devices Accurate for Determining Heart Rate during Intense Exercise?
Source: Bioengineering (Basel). 2023 Feb 15;10(2):254. doi: 10.3390/bioengineering10020254 (PMC9952291; doi:10.3390/bioengineering10020254)
Supplement: Supplementary file 1 [file bioengineering-10-00254-s001.zip]

Archive with 1 entries (1 files):
- bioengineering-2055859-supplementary.pdf
